# Supplementary material for: Synthesis of 1-Azatriene Complexes of Tungsten: Metal-Promoted Ring-Opening of Dihydropyridine
Source: Organometallics. 2024 Apr 30;43(9):1051–6. doi: 10.1021/acs.organomet.4c00108 (PMC11094799; doi:10.1021/acs.organomet.4c00108)
Supplement: Supplementary file 1 — om4c00108_si_001.xyz [file om4c00108_si_001.xyz]

83
6D (antiperiplanar R = tBu)
W      -1.030500   -0.396300   -0.396300
O      -0.966800   -2.543100   -2.460400
N      -0.966200   -1.699000   -1.585600
P      -1.534400    1.332000   -2.175600
C      -3.185100    2.120300   -2.044900
H      -3.278800    2.889800   -2.820700
H      -3.987400    1.387300   -2.171800
C      -0.520200    2.854900   -2.318700
H      -0.707700    3.489900   -1.445400
H       0.553400    2.660500   -2.384300
C      -1.546700    0.644800   -3.867200
H      -1.813000    1.419300   -4.596200
H      -0.563500    0.230800   -4.115100
H      -0.838300    3.398400   -3.216500
H      -3.286200    2.594400   -1.060900
H      -2.281400   -0.167000   -3.915800
N      -1.340500    1.467600    0.964800
N      -2.501900    1.589500    1.659500
N      -4.080900   -0.025500    0.497700
N      -3.266100   -0.530900   -0.454100
N      -2.640900   -0.797300    2.358300
N      -1.609800   -1.349800    1.657600
C      -0.684100    2.624200    1.134500
H       0.287800    2.785900    0.681300
C      -1.418800    3.501200    1.934300
H      -1.149200    4.501300    2.244200
C      -2.566900    2.796600    2.248500
H      -3.422900    3.061000    2.857100
C      -5.394400   -0.922700   -1.045200
H      -6.263500   -1.254000   -1.596000
C      -5.365700   -0.255400    0.168300
H      -6.164700    0.060900    0.827500
C      -1.166300   -2.366500    2.407300
H      -0.346100   -2.980700    2.070000
C      -1.898200   -2.480700    3.589900
H      -1.767400   -3.204700    4.381700
C      -2.824400   -1.459100    3.514800
H      -3.605700   -1.150100    4.198200
B      -3.463900    0.401200    1.842300
H      -4.327100    0.688600    2.626200
C      -4.049300   -1.078800   -1.390300
H      -3.604500   -1.548000   -2.261400
C       0.965500    0.409800   -0.822000
H       1.022300    1.431800   -0.437000
C       1.117400   -0.661900    0.157500
H       1.328700   -0.342200    1.184000
C       2.830700   -0.431000   -2.172400
H       3.465300   -0.488500   -3.053700
N       3.237500   -1.212000   -1.035900
C       1.708500    0.295100   -2.093800
H       1.392100    0.846000   -2.980100
S       4.503600   -0.438400   -0.234600
O       5.498500   -0.165700   -1.271100
O       4.892500   -1.236200    0.925500
C       3.931600    1.133500    0.371100
C       3.891900    2.232100   -0.486800
C       3.466700    1.228600    1.680000
C       3.351000    3.426600   -0.029300
H       4.280400    2.151400   -1.498600
C       2.936000    2.432800    2.124700
H       3.514900    0.365200    2.340400
C       2.860400    3.542700    1.276700
H       3.308300    4.289100   -0.693500
H       2.566000    2.515800    3.145700
C       1.995900   -1.793100   -0.369000
H       1.510500   -2.184200   -1.273800
C       2.226300   -3.061100    0.492200
C       3.432600   -3.864100    0.000900
H       4.382000   -3.375800    0.237000
H       3.426700   -4.852300    0.482000
H       3.385000   -4.023000   -1.084700
C       2.389800   -2.780800    1.986100
H       1.555800   -2.203200    2.400600
H       2.440800   -3.729600    2.538100
H       3.313500   -2.227200    2.184900
C       0.999600   -3.955800    0.240100
H       1.070000   -4.418600   -0.753500
H       0.944300   -4.763500    0.982500
H       0.056200   -3.400500    0.253000
C       2.274200    4.835800    1.750900
H       3.058300    5.587100    1.911500
H       1.583200    5.253200    1.008000
H       1.735500    4.710000    2.695900
83
6D (synclinal R = tBu)
W       0.925000    0.115000   -0.249700
O      -1.157000    2.186800   -0.713500
N      -0.392000    1.278000   -0.472200
C       0.104100   -1.409200   -1.669000
H       0.877100   -1.920100   -2.250600
C      -0.110900   -1.809300   -0.292500
H       0.633100   -2.515900    0.087200
C      -2.317700   -1.033900   -1.888700
H      -3.215400   -0.773800   -2.445000
N      -2.524100   -1.420100   -0.543800
C      -1.092300   -1.040000   -2.435300
H      -1.002700   -0.785700   -3.491400
C      -1.499000   -2.215600    0.170700
H      -1.631700   -1.993200    1.236800
C      -1.729800   -3.761900    0.050200
S      -3.910100   -0.888100    0.216400
O      -3.832900   -1.342100    1.604000
O      -5.048800   -1.282100   -0.614900
C      -3.912700    0.888100    0.247600
C      -4.501000    1.597800   -0.797200
C      -3.409700    1.543800    1.367100
C      -4.578300    2.980600   -0.713000
H      -4.916700    1.071500   -1.653000
C      -3.502400    2.927400    1.437100
H      -2.974100    0.976300    2.186300
C      -4.087000    3.664600    0.404200
H      -5.042100    3.544200   -1.521700
H      -3.121700    3.448100    2.314700
C      -3.169000   -4.132400    0.404700
H      -3.435600   -3.803900    1.415900
H      -3.889000   -3.690800   -0.295700
H      -3.289800   -5.222900    0.356900
C      -1.430400   -4.303000   -1.346300
H      -0.394500   -4.111500   -1.650700
H      -1.585900   -5.390700   -1.361700
H      -2.095100   -3.863300   -2.100600
C      -0.815000   -4.455200    1.065300
H      -1.060100   -5.524000    1.123100
H       0.246500   -4.382000    0.800000
H      -0.942300   -4.029900    2.071700
C      -4.217200    5.153100    0.498400
H      -4.013400    5.633300   -0.465500
H      -5.236700    5.439700    0.788000
H      -3.533800    5.570600    1.245100
P       1.989600    0.894200   -2.412000
C       3.717200    1.481900   -2.216600
H       4.125400    1.773700   -3.191700
H       3.761900    2.341400   -1.539600
C       2.187100   -0.243500   -3.832800
H       2.791900   -1.111800   -3.549700
H       1.212900   -0.589700   -4.192500
C       1.145900    2.314600   -3.192700
H       1.675500    2.619300   -4.103200
H       0.118700    2.029500   -3.446500
H       2.695800    0.288900   -4.645500
H       4.332100    0.674100   -1.799900
H       1.105800    3.160000   -2.498200
N       2.837100   -1.121900   -0.059900
N       3.710700   -0.881800    0.948700
N       3.219100    1.539800    1.436100
N       2.194300    1.766500    0.582000
N       2.019800   -0.232600    2.696200
N       0.871000   -0.240300    1.971400
C       3.375700   -2.093400   -0.807000
H       2.849000   -2.469300   -1.677100
C       4.611800   -2.484600   -0.287400
H       5.282000   -3.242500   -0.668000
C       4.781900   -1.687600    0.831200
H       5.584400   -1.638800    1.557000
C       3.125700    3.733400    1.129800
H       3.330500    4.793400    1.183800
C       3.790300    2.709100    1.782700
H       4.620200    2.726700    2.478500
C      -0.126300   -0.460500    2.833100
H      -1.151000   -0.496600    2.479600
C       0.370400   -0.604700    4.131800
H      -0.188000   -0.791200    5.038500
C       1.737900   -0.450800    3.995900
H       2.535200   -0.476700    4.728500
B       3.383100    0.135400    2.058200
H       4.249000    0.138800    2.890000
C       2.124600    3.089100    0.397100
H       1.362100    3.505900   -0.251800
74
6D (antiperiplanar R = Me)
W       1.281600   -0.189900   -0.306100
O       0.233500   -0.515500   -3.079900
N       0.652400   -0.388400   -1.946400
P       1.471400   -2.674600    0.175100
C       3.142600   -3.188300    0.733000
H       3.137500   -4.254600    0.989100
H       3.887900   -3.012400   -0.049200
C       0.446600   -3.459100    1.473700
H       0.652300   -2.994800    2.444600
H      -0.620800   -3.363100    1.253300
C       1.153700   -3.749300   -1.269200
H       1.302800   -4.804100   -1.008400
H       0.122100   -3.602100   -1.609300
H       0.700700   -4.524300    1.532200
H       3.422800   -2.608200    1.621400
H       1.828900   -3.482100   -2.089500
N       2.199100    0.065100    1.767200
N       3.422000    0.635800    1.903200
N       4.449000    0.064600   -0.328100
N       3.406000   -0.521800   -0.962700
N       3.293100    2.236000   -0.045400
N       2.113000    1.871200   -0.609400
C       1.809500   -0.294700    2.996700
H       0.849600   -0.774600    3.149800
C       2.784700    0.038000    3.938700
H       2.757800   -0.124400    5.007000
C       3.792200    0.629300    3.196600
H       4.744500    1.050600    3.494000
C       5.309300   -1.137800   -1.981000
H       6.003000   -1.604800   -2.666000
C       5.602100   -0.288600   -0.927600
H       6.546100    0.102000   -0.567900
C       1.737500    2.874600   -1.406400
H       0.820200    2.797700   -1.979500
C       2.669800    3.915900   -1.353900
H       2.638500    4.860600   -1.878500
C       3.643100    3.462700   -0.483100
H       4.565200    3.918500   -0.144100
B       4.180400    1.200600    0.690200
H       5.212600    1.703400    1.040500
C       3.915600   -1.242800   -1.966700
H       3.256500   -1.804000   -2.620100
C      -0.672200   -0.548600    0.665700
H      -0.567800   -0.964800    1.671900
C      -0.481300    0.876400    0.496400
H      -0.225700    1.439700    1.401700
C      -2.757400   -0.430500   -0.624400
H      -3.559800   -0.865500   -1.217500
N      -2.812700    0.997300   -0.458600
C      -1.753500   -1.158400   -0.117100
H      -1.749100   -2.232400   -0.313600
S      -3.934700    1.466800    0.721400
O      -4.298100    2.862600    0.476600
O      -3.502300    1.104100    2.075900
C      -5.329600    0.457900    0.293400
C      -6.068300    0.781700   -0.842600
C      -5.668100   -0.629300    1.091700
C      -7.161300   -0.004400   -1.178600
H      -5.786000    1.634500   -1.456400
C      -6.770000   -1.400900    0.744200
H      -5.069500   -0.865500    1.968300
C      -7.529800   -1.101500   -0.390700
H      -7.744700    0.233400   -2.066800
H      -7.045600   -2.255800    1.359600
C      -1.434600    1.619800   -0.425900
H      -1.124000    1.495100   -1.474300
C      -1.458400    3.103600   -0.114300
H      -2.125700    3.658200   -0.780500
H      -1.760400    3.300800    0.920500
H      -0.440500    3.492100   -0.231400
C      -8.729300   -1.922600   -0.745700
H      -9.639300   -1.487200   -0.312500
H      -8.878100   -1.966500   -1.830000
H      -8.643900   -2.944900   -0.362600
74
6D (synclinal R = Me)
W       1.182600   -0.231200   -0.023600
O      -0.187400   -1.180400   -2.492700
N       0.324800   -0.781100   -1.469200
C      -0.061400   -1.412200    1.427200
H       0.490600   -1.706200    2.323100
C      -0.523100   -0.039500    1.315200
H      -0.243400    0.622200    2.144000
C      -2.011000   -2.172800    0.126500
H      -2.649000   -2.919600   -0.336500
N      -2.362800   -0.823400   -0.092500
C      -0.933500   -2.458900    0.873800
H      -0.707500   -3.507500    1.065100
C      -1.973100    0.176200    0.926300
H      -2.102800    1.164000    0.464300
C      -2.876700    0.080100    2.153800
H      -2.554100    0.804000    2.911500
H      -3.926900    0.287900    1.913700
H      -2.814200   -0.921500    2.597400
O      -2.819300    0.867800   -1.920800
C      -4.896700    0.016900   -0.597700
C      -5.280000    1.342800   -0.431500
C      -5.679700   -1.027200   -0.105400
C      -6.467100    1.623600    0.237100
H      -4.652400    2.142600   -0.816900
C      -6.859500   -0.729200    0.558800
H      -5.365000   -2.060800   -0.238200
C      -7.270500    0.598100    0.740800
H      -6.775700    2.658900    0.373800
H      -7.478400   -1.536000    0.949000
S      -3.335700   -0.375600   -1.350200
O      -3.524700   -1.553500   -2.189500
C      -8.557500    0.901200    1.441800
H      -9.410700    0.765700    0.764200
H      -8.716100    0.229600    2.292900
H      -8.585600    1.934300    1.803100
P       2.561400   -2.349200    0.141900
C       4.373900   -2.057200    0.129900
H       4.907700   -3.007000    0.254500
H       4.689500   -1.590800   -0.808800
C       2.427000   -3.457700    1.593200
H       2.670100   -2.913600    2.512500
H       1.416300   -3.868000    1.679300
C       2.304900   -3.511500   -1.245300
H       2.959900   -4.385600   -1.147400
H       1.258800   -3.839400   -1.248900
H       3.136500   -4.285800    1.476500
H       4.637500   -1.388100    0.959200
H       2.511800   -3.009500   -2.196800
N       2.458800    0.480900    1.736800
N       3.281100    1.549600    1.591300
N       3.736200    1.457700   -0.885500
N       2.934400    0.433200   -1.260100
N       1.869700    2.854800   -0.039200
N       0.865100    1.975300   -0.288000
C       2.647000    0.024500    2.981400
H       2.088000   -0.831600    3.342100
C       3.601000    0.795300    3.649300
H       3.961900    0.674500    4.661100
C       3.975000    1.755300    2.725400
H       4.680700    2.574100    2.792900
C       4.518700    0.719100   -2.824000
H       5.113600    0.595300   -3.718100
C       4.692600    1.649700   -1.813900
H       5.419200    2.444000   -1.693300
C      -0.169600    2.685700   -0.746300
H      -1.085100    2.182600   -1.043800
C       0.155200    4.045700   -0.788000
H      -0.471100    4.866800   -1.108200
C       1.459800    4.104800   -0.334400
H       2.133300    4.942900   -0.204400
B       3.302800    2.368400    0.287800
H       4.050600    3.301800    0.395200
C       3.394000   -0.013500   -2.433400
H       2.897700   -0.840100   -2.930200
74
16D
W       1.841800    0.224400   -0.242100
O       0.515900   -0.263700   -2.866400
N       1.036700   -0.041000   -1.794300
C      -0.009000    1.112400    0.767800
H      -0.014600    1.045200    1.860500
C       0.847400    2.120900    0.151600
C      -1.192800    0.668900    0.105300
H       0.454900    2.547600   -0.778700
C       1.484400    3.159300    1.043500
H       1.780400    2.741300    2.012500
H       2.383800    3.594600    0.586600
H       0.789900    3.988200    1.244300
H      -1.219000    0.817200   -0.979800
C      -2.303200    0.097900    0.672300
H      -2.385800   -0.037600    1.751100
C      -3.388300   -0.299200   -0.141600
H      -3.279900   -0.144100   -1.225900
N      -4.481100   -0.824300    0.349700
S      -5.655500   -1.245600   -0.751800
O      -6.036600   -2.628500   -0.457600
O      -5.285800   -0.910600   -2.132700
C      -6.994300   -0.189700   -0.266500
C      -7.676300   -0.463000    0.918900
C      -7.331200    0.904300   -1.055000
C      -8.710100    0.374600    1.308600
H      -7.400800   -1.324600    1.523500
C      -8.373100    1.732100   -0.650300
H      -6.786700    1.099300   -1.975600
C      -9.075200    1.481200    0.530700
H      -9.250800    0.171700    2.232100
H      -8.648100    2.590000   -1.261900
C     -10.208600    2.360600    0.957700
H     -11.171700    1.854600    0.812100
H     -10.138900    2.609400    2.023100
H     -10.232900    3.293200    0.385100
P       1.020200   -1.962400    0.786700
C       2.385000   -3.097600    1.248800
H       1.973100   -3.971600    1.767400
H       2.937300   -3.433900    0.366000
C       0.061600   -1.979700    2.344600
H       0.688400   -1.621600    3.168200
H      -0.829700   -1.352200    2.272700
C      -0.008100   -2.962000   -0.343800
H      -0.272200   -3.920700    0.118500
H      -0.924400   -2.410100   -0.584500
H      -0.243900   -3.010700    2.560200
H       3.079800   -2.576800    1.919900
H       0.540700   -3.147700   -1.273800
N       3.022900    0.390900    1.701900
N       4.379600    0.398800    1.672500
N       4.805100   -0.894600   -0.442100
N       3.537900   -1.074900   -0.882800
N       4.674700    1.577900   -0.532700
N       3.393200    1.652200   -0.970500
C       2.672200    0.400700    2.994900
H       1.625500    0.413400    3.276800
C       3.803400    0.411000    3.811800
H       3.841900    0.424200    4.891900
C       4.867000    0.409300    2.925700
H       5.936500    0.419200    3.095500
C       4.861300   -2.603600   -1.853700
H       5.201700   -3.429700   -2.462000
C       5.617900   -1.800300   -1.016800
H       6.678600   -1.798400   -0.797800
C       3.327200    2.686300   -1.813200
H       2.383800    2.944800   -2.280700
C       4.578200    3.298600   -1.928600
H       4.843500    4.155700   -2.531500
C       5.403100    2.559500   -1.099500
H       6.458100    2.654000   -0.873700
B       5.153500    0.392900    0.340400
H       6.334200    0.463000    0.542300
C       3.563500   -2.098800   -1.743100
H       2.648700   -2.424500   -2.226800
32
Organic ligand of 6D
C      -1.417700    2.578600    0.297400
H      -1.087400    3.610500    0.394400
C      -1.455700    1.977100   -0.900000
H      -1.152200    2.489300   -1.810600
C      -1.863300    0.499600    1.453100
H      -2.025900   -0.123600    2.327500
N      -1.757800   -0.184800    0.226800
C      -1.765600    1.839800    1.497400
H      -1.904900    2.354500    2.443300
C      -1.986900    0.577900   -1.029500
H      -1.447500    0.049100   -1.824800
C      -3.470900    0.559700   -1.360200
H      -3.657700    1.109700   -2.289800
H      -3.820800   -0.471900   -1.484200
H      -4.048600    1.035900   -0.558900
S      -0.713400   -1.506400    0.175400
O      -1.012700   -2.222500   -1.058000
O      -0.842200   -2.170300    1.466600
C       0.911600   -0.813500    0.047900
C       1.524600   -0.316600    1.197400
C       1.514600   -0.695600   -1.202200
C       2.761400    0.301500    1.083500
H       1.044900   -0.421800    2.167600
C       2.753400   -0.076100   -1.293500
H       1.022800   -1.092200   -2.086900
C       3.393300    0.430000   -0.158000
H       3.251400    0.691700    1.973900
H       3.237100    0.017900   -2.264200
C       4.741000    1.070500   -0.263600
H       5.535900    0.324600   -0.133500
H       4.889000    1.533900   -1.244500
H       4.884100    1.833100    0.509100
32
Organic ligand of 16D
C      -4.930200   -0.751600   -0.370900
H      -4.934700   -1.108700   -1.403100
C      -6.025100   -0.900100    0.397600
C      -3.733100   -0.131100    0.117300
H      -5.985600   -0.531200    1.425500
C      -7.291000   -1.529300   -0.043200
H      -7.237700   -1.869200   -1.082600
H      -7.541800   -2.387500    0.594300
H      -8.129000   -0.826200    0.053400
H      -3.744800    0.221100    1.152400
C      -2.603700    0.044700   -0.611200
H      -2.542600   -0.287800   -1.647400
C      -1.460700    0.674900   -0.032200
H      -1.546200    1.002000    1.014700
N      -0.368100    0.851800   -0.707600
S       0.881000    1.634900    0.101200
O       0.545700    1.921300    1.499200
O       1.291000    2.743900   -0.759100
C       2.139800    0.391200    0.067000
C       2.451300   -0.304100    1.230000
C       2.783300    0.114300   -1.138200
C       3.430100   -1.289100    1.181700
H       1.935100   -0.072800    2.158100
C       3.755000   -0.873800   -1.167300
H       2.526600    0.668400   -2.038300
C       4.094600   -1.586400   -0.010800
H       3.685000   -1.839200    2.085800
H       4.265200   -1.101400   -2.101800
C       5.166600   -2.629100   -0.053100
H       5.134700   -3.196800   -0.989400
H       6.160400   -2.166600    0.007200
H       5.079900   -3.329900    0.783200
